# Supplementary material for: Comparative Transcriptome Analysis of Cold Tolerance Mechanism in Honeybees (Apis mellifera sinisxinyuan)
Source: Insects. 2024 Oct 11;15(10):790. doi: 10.3390/insects15100790 (PMC11508713; doi:10.3390/insects15100790)
Supplement: Supplementary file 1 [file insects-15-00790-s001.zip]

Archive with 1 entries (1 files):
- insects-3193751-supplementary.pdf
